# Supplementary material for: Exploring the acceptability, barriers, and facilitators to psychosis screening in the integrated behavioral health primary care setting: a qualitative study
Source: BMC Health Serv Res. 2024 Aug 13;24:924. doi: 10.1186/s12913-024-11359-4 (PMC11321011; doi:10.1186/s12913-024-11359-4)
Supplement: Supplementary file 1 — Supplementary Material 1. [file 12913_2024_11359_MOESM1_ESM.zip]

Archive with 2 entries (2 files):
- 12913_2024_11359_MOESM1_ESM/Wellspace Interview client v3.docx
- 12913_2024_11359_MOESM1_ESM/Wellspace Interview Provider v3.1.docx
